# Supplementary material for: The Dual Effect of Rho-Kinase Inhibition on Trabecular Meshwork Cells Cytoskeleton and Extracellular Matrix in an In Vitro Model of Glaucoma
Source: J Clin Med. 2022 Feb 15;11(4):1001. doi: 10.3390/jcm11041001 (PMC8877133; doi:10.3390/jcm11041001)
Supplement: Supplementary file 1 [file jcm-11-01001-s001.zip]

Archive with 1 entries (1 files):
- jcm-1555480-supplementary.pdf
